# Supplementary material for: A Functional Recovery Program for Femoroacetabular Impingement in Two Professional Tennis Players: Outcomes at Two-Year Follow-Up
Source: J Funct Morphol Kinesiol. 2025 Aug 10;10(3):309. doi: 10.3390/jfmk10030309 (PMC12371922; doi:10.3390/jfmk10030309)
Supplement: Supplementary file 1 [file jfmk-10-00309-s001.zip]

Archive with 1 entries (1 files):
- jfmk-3749145-supplementary.pdf
